# Supplementary material for: Population diversity and relatedness in Sugarbirds (Promeropidae: Promerops spp.)
Source: PeerJ. 2018 Jun 13;6:e5000. doi: 10.7717/peerj.5000 (PMC6004301; doi:10.7717/peerj.5000)
Supplement: Supplemental Information 1 [file peerj-06-5000-s001.txt]

>Mtpipit_ND2 [Organism=Anthus hoeschi] 
ATGAACCCCCAAGCAAAACTAATCTTCATTATTAGCCTACTCTTAGGAACCACCATCACAATCTCAAGCAACCACTGAGTCATAGCCTGAACCGGACTCGAAATCAACACACTTGCTATCCTTCCACTGATCTCAAAATCCCACCATCCACGGGCTATTGAAGCCGCCACTAAATACTTCTTAGTCCAAGCAGCTGCCTCCGCCCTGGTCCTATTCGCCAGCATAACCAACGCATGGCACACAGGACAATGAGACATCACTCAACTCTCCCATCCAGTGTCATGCTTAATCTTAACCTCAGCCATTGCAATAAAACTAGGACTAGTGCCCTTCCACTTCTGATTCCCAGAAGTACTACAAGGTTCACCCCTAATAACCGGACTCATCCTAGCCACTGCCATGAAGCTCCCACCAATTGCTCTATTATATATAACCTCCCCCTCACTAAACCCCACATTACTAACCACCATGGCCATCCTCTCAACAGCCCTGGGAGGATGAATAGGCCTCAACCAAACACAAATCCGAAAAATCCTAGCCTTTTCTTCTATCTCCCACCTAGGATGAATAACAGTTGTCATCTCATACAACCCCAAACTCACCCTCCTTAACTTCTACCTATACGCGCTAATAACCACAGCCGTCTTCCTCACTATAAACACAATTAAGACCCTAAAACTATCTTCCCTAATAACTGCATGAACCAAAACTCCCTCGCTAAATGCAATGTTACTCCTAACCCTACTCTCTCTGGCAGGACTCCCTCCCTTAACAGGATTCCTCCCTAAATGACTAATCATTCAAGAACTAACCAAGCAAGATATAGCCCCAACAGCCACAATCATCTCCCTCCTCTCCCTGCTAGGCTTATTTTTCTATCTCCGCCTAGCGTACTGCACAACAATCACACTCCCCCCACACACGACAAACCACATGAAACAGTGACACACCCACAAACCCACCCCCATCTCAATCGCCATCCTAACCACCATATCCATCGCCCTCCTACCCATCGCTCCCATAATCCTTACCATTATCTAA
>Bluecrane_ND2 [Organism=Anthropoides paradiseus] 
ATTAACCCACATGCAAAACTAATCTTCCTCACAAGCCTAGTCCTAGGGACAACCATTACAACCTCAAGCAACCATTGAATATCAGCCTGAGCAGGCCTAGAAATCAATACTCTCGCCATTACCCCCCTCATTTCAAAATCCCACCACCCGCGAGCCATCGAAGCCGCAATCAAATATTTCCTAGTACAGGCAACCGCTTCAGCACTAGTCCTCTTCTCAAGTATAATCAACGCATGATCTACAGGACAATGAGATATTACCCAATTAAACCAACCAATACCATGCCTCTTACTAACAACAGCAATTGCAATAAAACTAGGTCTAGTACCATTCCACTTTTGATTTCCCGAAGTACTCCAAGGCTCATCCCTAACCACCGCCCTTCTATTATCCACAGTAATGAAATTTCCCCCAATCACAATTCTATTCCTAACATCCCATTCACTAAACCCAGCATTACTAACCTCAATGGCCGTTGCCTCAGCAGCCTTAGGAGGCTGAATGGGGTTAAATCAAACGCAGATTCGAAAAATTCTAGCCTTCTCATCAATCTCCCACCTAGGCTGAATAACTATCATCATCATATACAGCCCTAAACTTACCTTACTAACCTTCTACCTATACTCCCTAATAACTATTACCGTATTCCTCACCCTCAATACAACTAAAGCTTTAAAACTATCAACAATAATAATCACATGAACAAAAATCCCCACACTAAATGCAACCCTAATGCTAACACTTCTCTCCCTAGCAGGCCTCCCCCCACTAACAGGCTTCTTACCCAAATGACTCATCATCCAAGAACTCACTAAACAAGAAATAACCACAGCAGCTACAATCATCACCATACTTTCACTGCTGGGGTTATTTTTTTACCTTCGCCTCGCATACTACTCAACAATCACACTCCCACCAAACTCCACAAACCATATAAAACAATGGCATACTGACAAATCAACAAACACCCTAATTGCCATCTTCACCTCTCTATCCGCCCTACTCCTGCCCCTCTCACCTATAATCCTCACCATCATCTAG
>Angochat_ND2 [Organism=Cossyphya ansorgei]
ATGAACCCCCAAGCAAAACTAATATTCACCACAAGTCTACTATTAGGAACTACCATTACAATTTCAAGTAACCACTGGATGATAGCTTGAACTGGACTAGAAATCAACACGCTGGCAATCCTACCACTAATCTCAAAATCCCATCACCCACGAGCCATTGAAGCTGCAACTAAGTACTTCTTAGTCCAAGCAGCCGCTTCCACCCTAATTCTCTTTTCCGGTATAACCAACGCATGACAAACAGGACAATGGGACATCACCCAACTAACTTGTCCCACATCATGTCTAATCTTAACCGCAGCCATCGCAATAAAACTAGGATTGGCTCCATTCCACTTCTGATTCCCCGAAGTACTCCAAGGCACTTCCCTAACCACTGGCCTCCTCCTATCTACGGTAATAAAATTCCCCCCAATAACTCTACTATATATGACCTCCCAGTCACTAAACCCCACACTACTCGCTATAATAGCCCTACTCTCCACAGCCTTAGGGGGATGAATAGGACTAAATCAAACACAAGTTCGAAAAATTCTGGCCTTCTCATCCATTTCTCATCTGGGCTGAATAGCCATCATTGTCGTATACTGCCCAAAACTAGCCCTACTAAACTTCTACTTATATGTTCTAATAACTGCAGCTGTATTCCTTACCCTAATTCCAATCAAAACCCTAAAACTATCTACACTAATAACCTCATGAACGAAAACTCCAGCACTAAGCGCAGTACTAATACTAACCCTGCTCTCCCTTGCAGGCCTGCCCCCTTTAACAGGCTTCCTCCCCAAATGACTAATTGTGCAAGAACTGACCAAGCAAGAAATAGCCCCAGCGGCAACAATCATCGCCCTCTTCTCCCTGTTAAGCCTATTTTTCTACCTACGCCTAGCATACTGTGCAACAATTACCCTCCCCCCTCACACCACAAACCACATAAAACAATGACACACCAACAAGCCAATTAGCGCTATAGTCGCCATCCTGGCCTCCATGTCTATCACCCTCCTACCAGCCTCACCCACAATCCTCACTATTGTCTAA
>CapeP_ND2 [Organism=Poicephalus robustus] 
ATGAGCCCCCTTGCAAAACTTGTCACTGCCACAAGCCTCCTACTAGGGACCACAGTCACAATCACAAGCAACCACTGAGCTATAGCCTGAGCCGGGCTAGAAATCAACACCCTCGCTATCATCCCCCTAATCTCAAAATCCCACCACCCACGAGCCATCGAAGCTACAACCAAATACTTCCTAGTACAAGCAGCTGCCTCAGCGCTAGTCCTATTCTCCGGCATAACCAACGCATGGGCCACCGGACAGTGAGACATCACCCAACTCACCTACCCCCCATCATGCTTACTACTAACCACTGCCATTGCCATTAAACTAGGTTTAACCCCATTCCATTTCTGATTTCCAGAAGTACTACAGGGATCTTCCCTTACCACCGCCCTACTCCTTTCTACACTAATAAAACTCCCACCAACAACTATCCTCCTCCTCACCTCACACTCACTAAACCCCACGCTACTCACCACCATATCAATCATATCCATCGGCCTAGGCGGTTGAATAGGGCTCAACCAAACACAAACCCGAAAAATTATAGCCTCCTCATCCATCTCACACCTAGGATGAATAACCACCATCATTATCTACAACCCCAAGCTAACCCTACTAGCTTTCTACCTCTATACCCTAATAACTGCCTCCATCTTCCTCACCATAAGCACAATTAAAACCCTAAAACTAACCACACTAATAACCTCATGAACCAAAACCCCCATACTAACCACAACCCTCATACTAACGCTCCTATCACTAGCAGGTCTCCCCCCACTAACAGGCTTCCTACCCAAATGACTTATCATCCAAGAACTCACTAAACAAGAAATAACCGTAACAGCTACAATCATCTCCATACTCTCACTACTAGGGCTCTTCTTCTACCTACGCCTAGCATACTGCTCAACAATCACTCTCCCCCCAAACCCCTCAAACAAAATAAAACAGTGATCTACCAAAAACCCAACCAACCCCCTAATTCCCACACTCACCTCCCTATCCACCGCTCTCCTACCACTCTCCCCCATAATCCTCACCACCACTTAA
>Ost_ND2 [Organism=Struthio camelus] 
ATGAATCCCCATGCCAAATTAATCTCCCTCATCAGCCTCCTCCTAGGTACAACAATTACCATCTCGAGCAATCATTGAATCATAGCCTGGACCGGACTAGAAATTAACACCCTAGCAATTATCCCCCTCATTTCAAAATCCCACCACCCACGAGCCGTAGAGGCATCCGTCAAATACTTCCTAGTCCAAGCCGCCGCCTCTGCCCTAGTCTTATTCTCAAGCATGTCTAATGCCTGAGCCACAGGCCAATGAGATATTACGCAACTAACTCACCCAACAGCCTCCATACTATTAACAGCGGCAATCGCAATCAAACTAGGTCTAGTACCCTTCCATTTTTGATTCCCCGAAGTCCTTCAAGGTACATCCTTAACCACTGCCCTCCTACTCTCCACCTTAATAAAACTCCCACCCATGGCCATCTTATTAATAACATCGCCCTCACTAAATCCCACAGTACTTACCTCCATAGCCCTTGCTTCAGCCGCACTAGGGGGGTGAATGGGACTAAACCAAACACAAACCCGCAAAATCCTGGCCTTTTCATCAATTGCCCACCTTGGATGAATAACCATAATCATCATTTATAACCCCAAGCTCACCCTCCTAACCTTCTACTTATATATCCTGATAACAGCTACCGTATTCCTGTCCCTAAACACGACCAAGACCTTGAAATTATCCACACTAATAACCTCCTGGACAAAAGCACCCGTACTAAACGCTGCCCTAATACTAACCCTCCTATCACTAGCCGGGTTGCCGCCATTAACAGGATTTATACCCAAATGACTAATCCTTCAAGAACTAACTAAACAAGAAATAACAACAGTAGCCACAATTATTGCACTATTATCGCTACTAGGACTATTCTTCTATCTACGCCTCGCATACTATGCAACAATCACCCTCCCCCCAAACTCTGCTAACCACATAAAACAATGATACATCAGTAACCCCACGAACACATCCATTGCCATCCTCTCCTCCCTTTCCACCATCCTCCTGCCTATCTCCCCCATAATCCTCGCCGCCCTCTAG
