# Supplementary material for: Population diversity and relatedness in Sugarbirds (Promeropidae: Promerops spp.)
Source: PeerJ. 2018 Jun 13;6:e5000. doi: 10.7717/peerj.5000 (PMC6004301; doi:10.7717/peerj.5000)
Supplement: Supplemental Information 2 [file peerj-06-5000-s002.txt]

>PGS1_ND2 [Organism=Promerops gurneyi]
ATGAACCCCCAGGCTAAACTAATTTTTATCATCAGCCTAATTCTAGGGACAACCATTGCAATCACAAGTAACCACTGGGTTACAGCCTGAGCCGGCCTTGAAATCAACACACTAGCCATTTTGCCCTTAATTTCAAAATCGCACCACCCGCGAGCCGTCGAAGCCGCAACCAAGTACTTCCTGGTCCAAGCAGCCGCCTCCGCCCTAGTCCTATTTTCCAGCGTGACCAACGCCCTGTGAACAGGACAATGGGATATCACCCAACTCACCCAACCCATTTCCTGCCTAATTCTAACCTCGGCTATTGCAATAAAACTCGGCTTAGCCCCATTCCACTTCTGATTTCCAGAAGTACTTCAAGGGTCCCCTCTCATTACGGGCCTACTCCTATCAACAATTATAAAACTACCCCCCATCGCCCTACTATACATAACCTCCTTCTCCCTGAATCCAACCCTACTAACTATCATGGCCATCCTGTCCGTTGCCCTAGGAGGATGAATGGGCCTAAACCAAACACAAACCCGAAAAATCCTGGCCTTCTCCTCCATCGCCCACCTAGGCTGAATAGCCATTATCATCATTTACAACCCTAAACTCACTCTCCTAAACTTCTACCTATATACCCTAATAACCGCTGCAGTATTCCTTACCATAAATTCCACCAACGTCCTAAAACTATCCACACTAATAACAACGTGAACAAAATCCCCCCCACTAAACATAATACTACTACTAACCCTCCTATCCATAGCAGGCCTACCCCCACTAACAGGATTCCTACCAAAATGAATAATCGTCCAAGAACTAACCAAACAAAGTATAGCCCCCACAGCAGCAATCCTATCTATCCTATCCCTTCTAGGCCTATTCTTCTACCTCCGCCTTGCATATTGCGCAACAATCACACTCCCCCCTCACACCACCAACCACATAAAACAGTGACGAACCAACAAACCCATTAACACTTCAATCGCCATCCTAATAGTAGTATCTACCATGATACTCCCCATCTCCCCCATGATTATCACCACCATCTAA
>KC82_ND2 [Organism=Promerops gurneyi]
ATGAACCCCCAGGCTAAACTAATTTTTATCATCAGCCTAATTCTAGGGACAACCATTGCAATCACAAGTAACCACTGGGTTACAGCCTGAGCCGGCCTTGAAATCAACACACTAGCCATTTTGCCCTTAATTTCAAAATCGCACCACCCGCGAGCCGTCGAAGCCGCAACCAAGTACTTCCTGGTCCAAGCAGCCGCCTCCGCCCTAGTCCTATTTTCCAGCGTGACCAACGCCCTGTGAACAGGACAATGGGATATCACCCAACTCACCCAACCCATTTCCTGCCTAATTCTAACCTCGGCTATTGCAATAAAACTCGGCTTAGCCCCATTCCACTTCTGATTTCCAGAAGTACTTCAAGGGTCCCCTCTCATTACGGGCCTACTCCTATCAACAATTATAAAACTACCCCCCATCGCCCTACTATACATAACCTCCTTCTCCCTGAATCCAACCCTACTAACTATCATGGCCATCCTGTCCGTTGCCCTAGGAGGATGAATGGGCCTAAACCAAACACAAACCCGAAAAATCCTGGCCTTCTCCTCCATCGCCCACCTAGGCTGAATAGCCATTATCATCATTTACAACCCTAAACTCACTCTCCTAAACTTCTACCTATATACCCTAATAACCGCTGCAGTATTCCTTACCATAAATTCCACCAACGTCCTAAAACTATCCACACTAATAACAACGTGAACAAAATCCCCCCCACTAAACATAATACTACTACTAACCCTCCTATCCATAGCAGGCCTACCCCCACTAACAGGATTCCTACCAAAATGAATAATCGTCCAAGAACTAACCAAACAAAGTATAGCCCCCACAGCAGCAATCCTATCTATCCTATCCCTTCTAGGCCTATTCTTCTACCTCCGCCTTGCATATTGCGCAACAATCACACTCCCCCCTCACACCACCAACCACATAAAACAGTGACGAACCAACAAACCCATTAACACTTCAATCGCCATCCTAATAGTAGTATCTACCATGATACTCCCCATCTCCCCCATGATTATCACCACCATCTAA
>KC35_ND2 [Organism=Promerops gurneyi]
ATGAACCCCCAGGCTAAACTAATTTTTATCATCAGCCTAATTCTAGGGACAACCATTGCAATCACAAGTAACCACTGGGTTACAGCCTGAGCCGGCCTTGAAATCAACACACTAGCCATTTTGCCCTTAATTTCAAAATCGCACCACCCGCGAGCCGTCGAAGCCGCAACCAAGTACTTCCTGGTCCAAGCAGCCGCCTCCGCCCTAGTCCTATTTTCCAGCGTGACCAACGCCCTGTGAACAGGACAATGGGATATCACCCAACTCACCCAACCCATTTCCTGCCTAATTCTAACCTCGGCTATTGCAATAAAACTCGGCTTAGCCCCATTCCACTTCTGATTTCCAGAAGTACTTCAAGGGTCCCCTCTCATTACGGGCCTACTCCTATCAACAATTATAAAACTACCCCCCATCGCCCTACTATACATAACCTCCTTCTCCCTGAATCCAACCCTACTAACTATCATGGCCATCCTGTCCGTTGCCCTAGGAGGATGAATGGGCCTAAACCAAACACAAACCCGAAAAATCCTGGCCTTCTCCTCCATCGCCCACCTAGGCTGAATAGCCATTATCATCATTTACAACCCTAAACTCACTCTCCTAAACTTCTACCTATATACCCTAATAACCGCTGCAGTATTCCTTACCATAAATTCCACCAACGTCCTAAAACTATCCACACTAATAACAACGTGAACAAAATCCCCCCCACTAAACATAATACTACTACTAACCCTCCTATCCATAGCAGGCCTACCCCCACTAACAGGATTCCTACCAAAATGAATAATCGTCCAAGAACTAACCAAACAAAGTATAGCCCCCACAGCAGCAATCCTATCTATCCTATCCCTTCTAGGCCTATTCTTCTACCTCCGCCTTGCATATTGCGCAACAATCACACTCCCCCCTCACACCACTAACCACATAAAACAGTGACGAACCAACAAACCCATTAACACTTCAATCGCCATCCTAATAGTAGTATCTACCATGATACTCCCCATCTCCCCCATGATTATCACCACCATCTAA
>KC18_ND2 [Organism=Promerops gurneyi]
ATGAACCCCCAGGCTAAACTAATTTTTATCATCAGCCTAATTCTAGGGACAACCATTGCAATCACAAGTAACCACTGGGTTACAGCCTGAGCCGGCCTTGAAATCAACACACTAGCCATTTTGCCCTTAATTTCAAAATCGCACCACCCGCGAGCCGTCGAAGCCGCAACCAAGTACTTCCTGGTCCAAGCAGCCGCCTCCGCCCTAGTCCTATTTTCCAGCGTGACCAACGCCCTGTGAACAGGACAATGGGATATCACCCAACTCACCCAACCCATTTCCTGCCTAATTCTAACCTCGGCTATTGCAATAAAACTCGGCTTAGCCCCATTCCACTTCTGATTTCCAGAAGTACTTCAAGGGTCCCCTCTCATTACGGGCCTACTCCTATCAACAATTATAAAACTACCCCCCATCGCCCTACTATACATAACCTCCTTCTCCCTGAATCCAACCCTACTAACTATCATGGCCATCCTGTCCGTTGCCCTAGGAGGATGAATGGGCCTAAACCAAACACAAACCCGAAAAATCCTGGCCTTCTCCTCCATCGCCCACCTAGGCTGAATAGCCATTATCATCATTTACAACCCTAAACTCACTCTCCTAAACTTCTACCTATATACCCTAATAACCGCTGCAGTATTCCTTACCATAAATTCCACCAACGTCCTAAAACTATCCACACTAATAACAACGTGAACAAAATCCCCCCCACTAAACATAATACTACTACTAACCCTCCTATCCATAGCAGGCCTACCCCCACTAACAGGATTCCTACCAAAATGAATAATCGTCCAAGAACTAACCAAACAAAGTATAGCCCCCACAGCAGCAATCCTATCTATCCTATCCCTTCTAGGCCTATTCTTCTACCTCCGCCTTGCATATTGCGCAACAATCACACTCCCCCCTCACACCACCAACCACATAAAACAGTGACGAACCAACAAACCCATTAACACTTCAATCGCCATCCTAATAGTAGTATCTACCATGATACTCCCCATCTCCCCCATGATTATCACCACCATCTAA
>KC4_ND2 [Organism=Promerops gurneyi]
ATGAACCCCCAGGCTAAACTAATTTTTATCATCAGCCTAATTCTAGGGACAACCATTGCAATCACAAGTAACCACTGGGTTACAGCCTGAGCCGGCCTTGAAATCAACACACTAGCCATTTTGCCCTTAATTTCAAAATCGCACCACCCGCGAGCCGTCGAAGCCGCAACCAAGTACTTCCTGGTCCAAGCAGCCGCCTCCGCCCTAGTCCTATTTTCCAGCGTGACCAACGCCCTGTGAACAGGACAATGGGATATCACCCAACTCACCCAACCCATTTCCTGCCTAATTCTAACCTCGGCTATTGCAATAAAACTCGGCTTAGCCCCATTCCACTTCTGATTTCCAGAAGTACTTCAAGGGTCCCCTCTCATTACGGGCCTACTCCTATCAACAATTATAAAACTACCCCCCATCGCCCTACTATACATAACCTCCTTCTCCCTGAATCCAACCCTACTAACTATCATGGCCATCCTGTCCGTTGCCCTAGGAGGATGAATGGGCCTAAACCAAACACAAACCCGAAAAATCCTGGCCTTCTCCTCCATCGCCCACCTAGGCTGAATAGCCATTATCATCATTTACAACCCTAAACTCACTCTCCTAAACTTCTACCTATATACCCTAATAACCGCTGCAGTATTCCTTACCATAAATTCCACCAACGTCCTAAAACTATCCACACTAATAACAACGTGAACAAAATCCCCCCCACTAAACATAATACTACTACTAACCCTCCTATCCATAGCAGGCCTACCCCCACTAACAGGATTCCTACCAAAATGAATAATCGTCCAAGAACTAACCAAACAAAGTATAGCCCCCACAGCAGCAATCCTATCTATCCTATCCCTTCTAGGCCTATTCTTCTACCTCCGCCTTGCATATTGCGCAACAATCACACTCCCCCCTCACACCACTAACCACATAAAACAGTGACGAACCAACAAACCCATTAACACTTCAATCGCCATCCTAATAGTAGTATCTACCATGATACTCCCCATCTCCCCCATGATTATCACCACCATCTAA
>KC15_ND2 [Organism=Promerops gurneyi]
ATGAACCCCCAGGCTAAACTAATTTTTATCATCAGCCTAATTCTAGGGACAACCATTGCAATCACAAGTAACCACTGGGTTACAGCCTGAGCCGGCCTTGAAATCAACACACTAGCCATTTTGCCCTTAATTTCAAAATCGCACCACCCGCGAGCCGTCGAAGCCGCAACCAAGTACTTCCTGGTCCAAGCAGCCGCCTCCGCCCTAGTCCTATTTTCCAGCGTGACCAACGCCCTGTGAACAGGACAATGGGATATCACCCAACTCACCCAACCCATTTCCTGCCTAATTCTAACCTCGGCTATTGCAATAAAACTCGGCTTAGCCCCATTCCACTTCTGATTTCCAGAAGTACTTCAAGGGTCCCCTCTCATTACGGGCCTACTCCTATCAACAATTATAAAACTACCCCCCATCGCCCTACTATACATAACCTCCTTCTCCCTGAATCCAACCCTACTAACTATCATGGCCATCCTGTCCGTTGCCCTAGGAGGATGAATGGGCCTAAACCAAACACAAACCCGAAAAATCCTGGCCTTCTCCTCCATCGCCCACCTAGGCTGAATAGCCATTATCATCATTTACAACCCTAAACTCACTCTCCTAAACTTCTACCTATATACCCTAATAACCGCTGCAGTATTCCTTACCATAAATTCCACCAACGTCCTAAAACTATCCACACTAATAACAACGTGAACAAAATCCCCCCCACTAAACATAATACTACTACTAACCCTCCTATCCATAGCAGGCCTACCCCCACTAACAGGATTCCTACCAAAATGAATAATCGTCCAAGAACTAACCAAACAAAGTATAGCCCCCACAGCAGCAATCCTATCTATCCTATCCCTTCTAGGCCTATTCTTCTACCTCCGCCTTGCATATTGCGCAACAATCACACTCCCCCCTCACACCACTAACCACATAAAACAGTGACGAACCAACAAACCCATTAACACTTCAATCGCCATCCTAATAGTAGTATCTACCATGATACTCCCCATCTCCCCCATGATTATCACCACCATCTAA
>KC2_ND2 [Organism=Promerops gurneyi]
ATGAACCCCCAGGCTAAACTAATTTTTATCATCAGCCTAATTCTAGGGACAACCATTGCAATCACAAGTAACCACTGAGTTACAGCCTGAGCCGGCCTTGAAATCAACACACTAGCCATTTTGCCCTTAATTTCAAAATCGCACCACCCGCGAGCCGTCGAAGCCGCAACCAAGTACTTCCTGGTCCAAGCAGCCGCCTCCGCCCTAGTCCTATTTTCCAGCGTGACCAACGCCCTGTGAACAGGACAATGGGATATCACCCAACTCACCCAACCCATTTCCTGCCTAATTCTAACCTCGGCTATTGCAATAAAACTCGGCTTAGCCCCATTCCACTTCTGATTTCCAGAAGTACTTCAAGGGTCCCCTCTCATTACGGGCCTACTCCTATCAACAATTATAAAACTACCCCCCATCGCCCTACTATACATAACCTCCTTCTCCCTGAATCCAACCCTACTAACTATCATGGCCATCCTGTCCGTTGCCCTAGGAGGATGAATGGGCCTAAACCAAACACAAACCCGAAAAATCCTGGCCTTCTCCTCCATCGCCCACCTAGGCTGAATAGCCATTATCATCATTTACAACCCTAAACTCACTCTCCTAAACTTCTACCTATATACCCTAATAACCGCTGCAGTATTCCTTACCATAAATTCCACCAACGTCCTAAAACTATCCACACTAATAACAACGTGAACAAAATCCCCCCCACTAAACATAATACTACTACTAACCCTCCTATCCATAGCAGGCCTACCCCCACTAACAGGATTCCTACCAAAATGAATAATCGTCCAAGAACTAACCAAACAAAGTATAGCCCCCACAGCAGCAATCCTATCTATCCTATCCCTTCTAGGCCTATTCTTCTACCTCCGCCTTGCATATTGCGCAACAATCACACTCCCCCCTCACACCACCAACCACATAAAACAGTGACGAACCAACAAACCCATTAACACTTCAATCGCCATCCTAATAGTAGTATCTACCATGATACTCCCCATCTCCCCCATGATTATCACCACCATCTAA
>KC61_ND2 [Organism=Promerops gurneyi]
ATGAACCCCCAGGCTAAACTAATTTTTATCATCAGCCTAATTCTAGGGACAACCATTGCAATCACAAGTAACCACTGGGTTACAGCCTGAGCCGGCCTTGAAATCAACACACTAGCCATTTTGCCCTTAATTTCAAAATCGCACCACCCGCGAGCCGTCGAAGCCGCAACCAAGTACTTCCTGGTCCAAGCAGCCGCCTCCGCCCTAGTCCTATTTTCCAGCGTGACCAACGCCCTGTGAACAGGACAATGGGATATCACCCAACTCACCCAACCCATCTCCTGCCTAATTCTAACCTCGGCTATTGCAATAAAACTCGGCTTAGCCCCATTCCACTTCTGATTTCCAGAAGTACTTCAAGGGTCCCCTCTCATTACGGGCCTACTCCTATCAACAATTATAAAACTACCCCCCATCGCCCTACTATACATAACCTCCTTCTCCCTGAATCCAACCCTACTAACTATCATGGCCATCCTGTCCGTTGCCCTAGGAGGATGAATGGGCCTAAACCAAACACAAACCCGAAAAATCCTGGCCTTCTCCTCCATCGCCCACCTAGGCTGAATAGCCATTATCATCATTTACAACCCTAAACTCACTCTCCTAAACTTCTACCTATATACCCTAATAACCGCTGCAGTATTCCTTACCATAAATTCCACCAACGTCCTAAAACTATCCACACTAATAACAACGTGAACAAAATCCCCCCCACTAAACATAATACTACTACTAACCCTCCTATCCATAGCAGGCCTACCCCCACTAACAGGATTCCTACCAAAATGAATAATCGTCCAAGAACTAACCAAACAAAGTATAGCCCCCACAGCAGCAATCCTATCTATCCTATCCCTTCTAGGCCTATTCTTCTACCTCCGCCTTGCATATTGCGCAACAATCACACTCCCCCCTCACACCACCAACCACATAAAACAGTGACGAACCAACAAACCCATTAACACTTCAATCGCCATCCTAATAGTAGTATCTACCATGATACTCCCCATCTCCCCCATGATTATCACCACCATCTAA
>KC63_ND2 [Organism=Promerops gurneyi]
ATGAACCCCCAGGCTAAACTAATTTTTATCATCAGCCTAATTCTAGGGACAACCATTGCAATCACAAGTAACCACTGGGTTACAGCCTGAGCCGGCCTTGAAATCAACACACTAGCCATTTTGCCCTTAATTTCAAAATCGCACCACCCGCGAGCCGTCGAAGCCGCAACCAAGTACTTCCTGGTCCAAGCAGCCGCCTCCGCCCTAGTCCTATTTTCCAGCGTGACCAACGCCCTGTGAACAGGACAATGGGATATCACCCAACTCACCCAACCCATCTCCTGCCTAATTCTAACCTCGGCTATTGCAATAAAACTCGGCTTAGCCCCATTCCACTTCTGATTTCCAGAAGTACTTCAAGGGTCCCCTCTCATTACGGGCCTACTCCTATCAACAATTATAAAACTACCCCCCATCGCCCTACTATACATAACCTCCTTCTCCCTGAATCCAACCCTACTAACTATCATGGCCATCCTGTCCGTTGCCCTAGGAGGATGAATGGGCCTAAACCAAACACAAACCCGAAAAATCCTGGCCTTCTCCTCCATCGCCCACCTAGGCTGAATAGCCATTATCATCATTTACAACCCTAAACTCACTCTCCTAAACTTCTACCTATATACCCTAATAACCGCTGCAGTATTCCTTACCATAAATTCCACCAACGTCCTAAAACTATCCACACTAATAACAACGTGAACAAAATCCCCCCCACTAAACATAATACTACTACTAACCCTCCTATCCATAGCAGGCCTACCCCCACTAACAGGATTCCTACCAAAATGAATAATCGTCCAAGAACTAACCAAACAAAGTATAGCCCCCACAGCAGCAATCCTATCTATCCTATCCCTTCTAGGCCTATTCTTCTACCTCCGCCTTGCATATTGCGCAACAATCACACTCCCCCCTCACACCACCAACCACATAAAACAGTGACGAACCAACAAACCCATTAACACTTCAATCGCCATCCTAATAGTAGTATCTACCATGATACTCCCCATCTCCCCCATGATTATCACCACCATCTAA
>KC84_ND2 [Organism=Promerops gurneyi]
ATGAACCCCCAGGCTAAACTAATTTTTATCATCAGCCTAATTCTAGGGACAACCATTGCAATCACAAGTAACCACTGAGTTACAGCCTGAGCCGGCCTTGAAATCAACACACTAGCCATTTTGCCCTTAATTTCAAAATCGCACCACCCGCGAGCCGTCGAAGCCGCAACCAAGTACTTCCTGGTCCAAGCAGCCGCCTCCGCCCTAGTCCTATTTTCCAGCGTGACCAACGCCCTGTGAACAGGACAATGGGATATCACCCAACTCACCCAACCCATTTCCTGCCTAATTCTAACCTCGGCTATTGCAATAAAACTCGGCTTAGCCCCATTCCACTTCTGATTTCCAGAAGTACTTCAAGGGTCCCCTCTCATTACGGGCCTACTCCTATCAACAATTATAAAACTACCCCCCATCGCCCTACTATACATAACCTCCTTCTCCCTGAATCCAACCCTACTAACTATCATGGCCATCCTGTCCGTTGCCCTAGGAGGATGAATGGGCCTAAACCAAACACAAACCCGAAAAATCCTAGCCTTCTCCTCCATCGCCCACCTAGGCTGAATAGCCATTATCATCATTTACAACCCTAAACTCACTCTCCTAAACTTCTACCTATATACCCTAATAACCGCTGCAGTATTCCTTACCATAAATTCCACCAACGTCCTAAAACTATCCACACTAATAACAACGTGAACAAAATCCCCCCCACTAAACATAATACTACTACTAACCCTCCTATCCATAGCAGGCCTACCCCCACTAACAGGATTCCTACCAAAATGAATAATCGTCCAAGAACTAACCAAACAAAGTATAGCCCCCACAGCAGCAATCCTATCTATCCTATCCCTTCTAGGCCTATTCTTCTACCTCCGCCTTGCATATTGCGCAACAATCACACTCCCCCCTCACACCACCAACCACATAAAACAGTGACGAACCAACAAACCCATTAACACTTCAATCGCCATCCTAATAGTAGTATCTACCATGATACTCCCCATCTCCCCCATGATTATCACCACCATCTAA
>KC8_ND2 [Organism=Promerops gurneyi]
ATGAACCCCCAGGCTAAACTAATTTTTATCATCAGCCTAATTCTAGGGACAACCATTGCAATCACAAGTAACCACTGGGTTACAGCCTGAGCCGGCCTTGAAATCAACACACTAGCCATTTTGCCCTTAATTTCAAAATCGCACCACCCGCGAGCCGTCGAAGCCGCAACCAAGTACTTCCTGGTCCAAGCAGCCGCCTCCGCCCTAGTCCTATTTTCCAGCGTGACCAACGCCCTGTGAACAGGACAATGGGATATCACCCAACTCACCCAACCCATCTCCTGCCTAATTCTAACCTCGGCTATTGCAATAAAACTCGGCTTAGCCCCATTCCACTTCTGATTTCCAGAAGTACTTCAAGGGTCCCCTCTCATTACGGGCCTACTCCTATCAACAATTATAAAACTACCCCCCATCGCCCTACTATACATAACCTCCTTCTCCCTGAATCCAACCCTACTAACTATCATGGCCATCCTGTCCGTTGCCCTAGGAGGATGAATGGGCCTAAACCAAACACAAACCCGAAAAATCCTGGCCTTCTCCTCCATCGCCCACCTAGGCTGAATAGCCATTATCATCATTTACAACCCTAAACTCACTCTCCTAAACTTCTACCTATATACCCTAATAACCGCTGCAGTATTCCTTACCATAAATTCCACCAACGTCCTAAAACTATCCACACTAATAACAACGTGAACAAAATCCCCCCCACTAAACATAATACTACTACTAACCCTCCTATCCATAGCAGGCCTACCCCCACTAACAGGATTCCTACCAAAATGAATAATCGTCCAAGAACTAACCAAACAAAGTATAGCCCCCACAGCAGCAATCCTATCTATCCTATCCCTTCTAGGCCTATTCTTCTACCTCCGCCTTGCATATTGCGCAACAATCACACTCCCCCCTCACACCACCAACCACATAAAACAGTGACGAACCAACAAACCCATTAACACTTCAATCGCCATCCTAATAGTAGTATCTACCATGATACTCCCCATCTCCCCCATGATTATCACCACCATCTAA
>KC26_ND2 [Organism=Promerops gurneyi]
ATGAACCCCCAGGCTAAACTAATTTTTATCATCAGCCTAATTCTAGGGACAACCATTGCAATCACAAGTAACCACTGGGTTACAGCCTGAGCCGGCCTTGAAATCAACACACTAGCCATTTTGCCCTTAATTTCAAAATCGCACCACCCGCGAGCCGTCGAAGCCGCAACCAAGTACTTCCTGGTCCAAGCAGCCGCCTCCGCCCTAGTCCTATTTTCCAGCGTGACCAACGCCCTGTGAACAGGACAATGGGATATCACCCAACTCACCCAACCCATTTCCTGCCTAATTCTAACCTCGGCTATTGCAATAAAACTCGGCTTAGCCCCATTCCACTTCTGATTTCCAGAAGTACTTCAAGGGTCCCCTCTCATTACGGGCCTACTCCTATCAACAATTATAAAACTACCCCCCATCGCCCTACTATACATAACCTCCTTCTCCCTGAATCCAACCCTACTAACTATCATGGCCATCCTGTCCGTTGCCCTAGGAGGATGAATGGGCCTAAACCAAACACAAACCCGAAAAATCCTGGCCTTCTCCTCCATCGCCCACCTAGGCTGAATAGCCATTATCATCATTTACAACCCTAAACTCACTCTCCTAAACTTCTACCTATATACCCTAATAACCGCTGCAGTATTCCTTACCATAAATTCCACCAACGTCCTAAAACTATCCACACTAATAACAACGTGAACAAAATCCCCCCCACTAAACATAATACTACTACTAACCCTCCTATCCATAGCAGGCCTACCCCCACTAACAGGATTCCTACCAAAATGAATAATCGTCCAAGAACTAACCAAACAAAGTATAGCCCCCACAGCAGCAATCCTATCTATCCTATCCCTTCTAGGCCTATTCTTCTACCTCCGCCTTGCATATTGCGCAACAATCACACTCCCCCCTCACACCACCAACCACATAAAACAGTGACGAACCAACAAACCCATTAACACTTCAATCGCCATCCTAATAGTAGTATCTACCATGATACTCCCCATCTCCCCCATGATTATCACCACCATCTAA
>KC27_ND2 [Organism=Promerops gurneyi]
ATGAACCCCCAGGCTAAACTAATTTTTATCATCAGCCTAATTCTAGGGACAACCATTGCAATCACAAGTAACCACTGGGTTACAGCCTGAGCCGGCCTTGAAATCAACACACTAGCCATTTTGCCCTTAATTTCAAAATCGCACCACCCGCGAGCCGTCGAAGCCGCAACCAAGTACTTCCTGGTCCAAGCAGCCGCCTCCGCCCTAGTCCTATTTTCCAGCGTGACCAACGCCCTGTGAACAGGACAATGGGATATCACCCAACTCACCCAACCCATTTCCTGCCTAATTCTAACCTCGGCTATTGCAATAAAACTCGGCTTAGCCCCATTCCACTTCTGATTTCCAGAAGTACTTCAAGGGTCCCCTCTCATTACGGGCCTACTCCTATCAACAATTATAAAACTACCCCCCATCGCCCTACTATACATAACCTCCTTCTCCCTGAATCCAACCCTACTAACTATCATGGCCATCCTGTCCGTTGCCCTAGGAGGATGAATGGGCCTAAACCAAACACAAACCCGAAAAATCCTGGCCTTCTCCTCCATCGCCCACCTAGGCTGAATAGCCATTATCATCATTTACAACCCTAAACTCACTCTCCTAAACTTCTACCTATATACCCTAATAACCGCTGCAGTATTCCTTACCATAAATTCCACCAACGTCCTAAAACTATCCACACTAATAACAACGTGAACAAAATCCCCCCCACTAAACATAATACTACTACTAACCCTCCTATCCATAGCAGGCCTACCCCCACTAACAGGATTCCTACCAAAATGAATAATCGTCCAAGAACTAACCAAACAAAGTATAGCCCCCACAGCAGCAATCCTATCTATCCTATCCCTTCTAGGCCTATTCTTCTACCTCCGCCTTGCATATTGCGCAACAATCACACTCCCCCCTCACACCACCAACCACATAAAACAGTGACGAACCAACAAACCCATTAACACTTCAATCGCCATCCTAATAGTAGTATCTACCATGATACTCCCCATCTCCCCCATGATTATCACCACCATCTAA
>KC85_ND2 [Organism=Promerops gurneyi]
ATGAACCCCCAGGCTAAACTAATTTTTATCATCAGCCTAATTCTAGGGACAACCATTGCAATCACAAGTAACCACTGGGTTACAGCCTGAGCCGGCCTTGAAATCAACACACTAGCCATTTTGCCCTTAATTTCAAAATCGCACCACCCGCGAGCCGTCGAAGCCGCAACCAAGTACTTCCTGGTCCAAGCAGCCGCCTCCGCCCTAGTCCTATTTTCCAGCGTGACCAACGCCCTGTGAACAGGACAATGGGATATCACCCAACTCACCCAACCCATCTCCTGCCTAATTCTAACCTCGGCTATTGCAATAAAACTCGGCTTAGCCCCATTCCACTTCTGATTTCCAGAAGTACTTCAAGGGTCCCCTCTCATTACGGGCCTACTCCTATCAACAATTATAAAACTACCCCCCATCGCCCTACTATACATAACCTCCTTCTCCCTGAATCCAACCCTACTAACTATCATGGCCATCCTGTCCGTTGCCCTAGGAGGATGAATGGGCCTAAACCAAACACAAACCCGAAAAATCCTGGCCTTCTCCTCCATCGCCCACCTAGGCTGAATAGCCATTATCATCATTTACAACCCTAAACTCACTCTCCTAAACTTCTACCTATATACCCTAATAACCGCTGCAGTATTCCTTACCATAAATTCCACCAACGTCCTAAAACTATCCACACTAATAACAACGTGAACAAAATCCCCCCCACTAAACATAATACTACTACTAACCCTCCTATCCATAGCAGGCCTACCCCCACTAACAGGATTCCTACCAAAATGAATAATCGTCCAAGAACTAACCAAACAAAGTATAGCCCCCACAGCAGCAATCCTATCTATCCTATCCCTTCTAGGCCTATTCTTCTACCTCCGCCTTGCATATTGCGCAACAATCACACTCCCCCCTCACACCACCAACCACATAAAACAGTGACGAACCAACAAACCCATTAACACTTCAATCGCCATCCTAATAGTAGTATCTACCATGATACTCCCCATCTCCCCCATGATTATCACCACCATCTAA
>KCC2_ND2 [Organism=Promerops cafer]
ATGAACCCCCAGGCTAAACTAATTTTTATCATCAGCCTAATTCTAGGGACAACCATTGCAATCACAAGTAACCACTGGGTCACAGCCTGAGCCGGCCTCGAAATCAACACACTAGCCATTTTACCCTTAATCTCAAAATCGCACCACCCGCGAGCCGTCGAAGCTGCAACCAAGTACTTCCTGGTCCAAGCAGCCGCCTCCGCCCTAGTCCTATTTTCCAGCGTAACCAACGCCCTATGAACGGGACAGTGGGATATCACCCAACTCACCCAACCCATTTCCTGCCTAATTCTAACCTCAGCTATTGCAATAAAACTCGGCTTAGCCCCATTCCACTTCTGATTTCCAGAAGTACTTCAAGGATCCCCTCTCATTACGGGCCTACTCCTATCAACAATCATAAAACTACCCCCCATCGCTCTGCTATACATAACCTCCTTCTCCCTGAATCCAACCCTACTAACGATCATGGCCATCCTGTCCGTTGCCCTAGGAGGATGAATGGGCCTAAACCAAACACAAACCCGAAAAATCCTGGCCTTCTCCTCCATCGCCCACCTAGGCTGAATAGCCATCATCATCATTTACAACCCTAAACTCACTCTCCTAAACTTCTACCTCTATACCATAATAACCGCTGCAGTATTCCTCACCATAAACTCCACCAACGTCCTAAAACTATCCACACTAATAACAACGTGAACAAAATCCCCCCCACTAAACATAATACTACTACTAACCCTCCTATCCCTAGCAGGCCTACCCCCACTAACAGGATTCCTACCAAAATGAATAATCGTCCAAGAGCTAACCAAACAAAGCATAGCCCCCACAGCAGCAATCCTATCTATCCTATCCCTTCTAGGCCTGTTCTTCTACCTCCGCCTTGCATATTGCGCGACAATCACACTCCCCCCTCACACCACCAACCACATAAAACAGTGACGGACCAACAAACCCATTAACACTTCAATCGCCATCCTAATAGTAGCATCCACCATAATACTCCCCATCTCCCCCATGATTATCACCACCATCTAA
>KCC10_ND2 [Organism=Promerops cafer]
ATGAACCCCCAGGCTAAACTAATTTTTATCATCAGCCTAATTCTAGGGACAACCATTGCAATCACAAGTAACCACTGGGTCACAGCCTGAGCCGGCCTCGAAATCAACACACTAGCCATTTTACCCTTAATCTCAAAATCGCACCACCCGCGAGCCGTCGAAGCTGCAACCAAGTACTTCCTGGTCCAAGCAGCCGCCTCCGCCCTAGTCCTATTTTCCAGCGTAACCAACGCCCTATGAACGGGACAGTGGGATATCACCCAACTCACCCAACCCATTTCCTGCCTAATTCTAACCTCAGCTATTGCAATAAAACTCGGCTTAGCCCCATTCCACTTCTGATTTCCAGAAGTACTTCAAGGATCCCCTCTCATTACGGGCCTACTCCTATCAACAATCATAAAACTACCCCCCATCGCTCTGCTATACATAACCTCCTTCTCCCTGAATCCAACCCTACTAACGATCATGGCCATCCTGTCCGTTGCCCTAGGAGGATGAATGGGCCTAAACCAAACACAAACCCGAAAAATCCTGGCCTTCTCCTCCATCGCCCACCTAGGCTGAATAGCCATCATCATCATTTACAACCCTAAACTCACTCTCCTAAACTTCTACCTCTACACCATAATAACCGCTGCAGTATTCCTCACCATAAACTCCACCAACGTCCTAAAACTATCCACACTAATAACAACGTGAACAAAATCCCCCCCACTAAACATAATACTACTACTAACCCTCCTATCCCTAGCAGGCCTACCCCCACTAACAGGATTCCTACCAAAATGAATAATCGTCCAAGAACTAACCAAACAAAGCATAGCCCCCACAGCAGCAATCCTATCTATCCTATCCCTTCTAGGCCTGTTCTTCTACCTCCGCCTAGCATATTGCGCGACAATCACACTCCCCCCTCACACCACCAACCACATAAAACAGTGACGGACCAACAAACCCATTAACACTTCAATCGCCATCCTAATAGTAGCATCCACCATAATACTCCCCATCTCCCCCATGATTATCACCACCATCTAA
>KCC12_ND2 [Organism=Promerops cafer]
ATGAACCCCCAGGCTAAACTAATTTTTATCATCAGCCTAATTCTAGGGACAACCATTGCAATCACAAGTAACCACTGGGTCACAGCCTGAGCCGGCCTCGAAATCAACACACTAGCCATTTTACCCTTAATCTCAAAATCGCACCACCCGCGAGCCGTCGAAGCTGCAACCAAGTACTTCCTGGTCCAAGCAGCCGCCTCCGCCCTAGTCCTATTTTCCAGCGTAACCAACGCCCTATGAACGGGACAGTGGGATATCACCCAACTCACCCAACCCATTTCCTGCCTAATTCTAACCTCAGCTATTGCAATAAAACTCGGCTTAGCCCCATTCCACTTCTGATTTCCAGAAGTACTTCAAGGATCCCCTCTCATTACGGGCCTACTCCTATCAACAATCATAAAACTACCCCCCATCGCTCTGCTATACATAACCTCCTTCTCCCTGAATCCAACCCTACTAACGATCATGGCCATCCTGTCCGTTGCCCTAGGAGGATGAATGGGCCTAAACCAAACACAAACCCGAAAAATCCTGGCCTTCTCCTCCATCGCCCACCTAGGCTGAATAGCCATCATCATCATTTACAACCCTAAACTCACTCTCCTAAACTTCTACCTCTACACCATAATAACCGCTGCAGTATTCCTCACCATAAACTCCACCAACGTCCTAAAACTATCCACACTAATAACAACGTGAACAAAATCCCCCCCACTAAACATAATACTACTACTAACCCTCCTATCCCTAGCAGGCCTACCCCCACTAACAGGATTCCTACCAAAATGAATAATCGTCCAAGAACTAACCAAACAAAGCATAGCCCCCACAGCAGCAATCCTATCTATCCTATCCCTTCTAGGCCTGTTCTTCTACCTCCGCCTAGCATATTGCGCGACAATCACACTCCCCCCTCACACCACCAACCACATAAAACAGTGACGGACCAACAAACCCATTAACACTTCAATCGCCATCCTAATAGTAGCATCCACCATAATACTCCCCATCTCCCCCATGATTATCACCACCATCTAA
>KCC14_ND2 [Organism=Promerops cafer]
ATGAACCCCCAGGCTAAACTAATTTTTATCATCAGCCTAATTCTAGGGACAACCATTGCAATCACAAGTAACCACTGGGTCACAGCCTGAGCCGGCCTCGAAATCAACACACTAGCCATTTTACCCTTAATCTCAAAATCGCACCACCCGCGAGCCGTCGAAGCTGCAACCAAGTACTTCCTGGTCCAAGCAGCCGCCTCCGCCCTAGTCCTATTTTCCAGCGTAACCAACGCCCTATGAACGGGACAGTGGGATATCACCCAACTCACCCAACCCATTTCCTGCCTAATTCTAACCTCAGCTATTGCAATAAAACTCGGCTTAGCCCCATTCCACTTCTGATTTCCAGAAGTACTTCAAGGATCCCCTCTCATTACGGGCCTACTCCTATCAACAATCATAAAACTACCCCCCATCGCTCTGCTATACATAACCTCCTTCTCCCTGAATCCAACCCTACTAACGATCATGGCCATCCTGTCCGTTGCCCTAGGAGGATGAATGGGCCTAAACCAAACACAAACCCGAAAAATCCTGGCCTTCTCCTCCATCGCCCACCTAGGCTGAATAGCCATCATCATCATTTACAACCCTAAACTCACTCTCCTAAACTTCTACCTCTATACCATAATAACCGCTGCAGTATTCCTCACCATAAACTCCACCAACGTCCTAAAACTATCCACACTAATAACAACGTGAACAAAATCCCCCCCACTAAACATAATACTACTACTAACCCTCCTATCCCTAGCAGGCCTACCCCCACTAACAGGATTCCTACCAAAATGAATAATCGTCCAAGAACTAACCAAACAAAGCATAGCCCCCACAGCAGCAATCCTATCTATCCTATCCCTTCTAGGCCTGTTCTTCTACCTCCGCCTTGCATATTGCGCGACAATCACACTCCCCCCTCACACCACCAACCACATAAAACAGTGACGGACCAACAAACCCATTAACACTTCAATCGCCATCCTAATAGTAGCATCCACCATAATACTCCCCATCTCCCCCATGATTATCACCACCATCTAA
>KCC45_ND2 [Organism=Promerops cafer]
ATGAACCCCCAGGCTAAACTAATTTTTATCATCAGCCTAATTCTAGGGACAACCATTGCAATCACAAGTAACCACTGGGTCACAGCCTGAGCCGGCCTCGAAATCAACACACTAGCCATTTTACCCTTAATCTCAAAATCGCACCACCCGCGAGCCGTCGAAGCTGCAACCAAGTACTTCCTGGTCCAAGCAGCCGCCTCCGCCCTAGTCCTATTTTCCAGCGTAACCAACGCCCTATGAACGGGACAGTGGGATATCACCCAACTCACCCAACCCATTTCCTGCCTAATTCTAACCTCAGCTATTGCAATAAAACTCGGCTTAGCCCCATTCCACTTCTGATTTCCAGAAGTACTTCAAGGATCCCCTCTCATTACGGGCCTACTCCTATCAACAATCATAAAACTACCCCCCATCGCTCTGCTATACATAACCTCCTTCTCCCTGAATCCAACCCTACTAACGATCATGGCCATCCTGTCCGTTGCCCTAGGAGGATGAATGGGCCTAAACCAAACACAAACCCGAAAAATCCTGGCCTTCTCCTCCATCGCCCACCTAGGCTGAATAGCCATCATCATCATTTACAACCCTAAACTCACTCTCCTAAACTTCTACCTCTACACCATAATAACCGCTGCAGTATTCCTCACCATAAACTCCACCAACGTCCTAAAACTATCCACACTAATAACAACGTGAACAAAATCCCCCCCACTAAACATAATACTACTACTAACCCTCCTATCCCTAGCAGGCCTACCCCCACTAACAGGATTCCTACCAAAATGAATAATCGTCCAAGAGCTAACCAAACAAAGCATAGCCCCCACAGCAGCAATCCTATCTATCCTATCCCTTCTAGGCCTGTTCTTCTACCTCCGCCTTGCATATTGCGCGACAATCACACTCCCCCCTCACACCACCAACCACATAAAACAGTGACGGACCAACAAACCCATTAACACTTCAATCGCCATCCTAATAGTAGCATCCACCATAATACTCCCCATCTCCCCCATGATTATCACCACCATCTAA
>KCC49_ND2 [Organism=Promerops cafer]
ATGAACCCCCAGGCTAAACTAATTTTTATCATCAGCCTAATTCTAGGGACAACCATTGCAATCACAAGTAACCACTGGGTCACAGCCTGAGCCGGCCTCGAAATCAACACACTAGCCATTTTACCCTTAATCTCAAAATCGCACCACCCGCGAGCCGTCGAAGCTGCAACCAAGTACTTCCTGGTCCAAGCAGCCGCCTCCGCCCTAGTCCTATTTTCCAGCGTAACCAACGCCCTATGAACGGGACAGTGGGATATCACCCAACTCACCCAACCCATTTCCTGCCTAATTCTAACCTCAGCTATTGCAATAAAACTCGGCTTAGCCCCATTCCACTTCTGATTTCCAGAAGTACTTCAAGGATCCCCTCTCATTACGGGCCTACTCCTATCAACAATCATAAAACTACCCCCCATCGCTCTGCTATACATAACCTCCTTCTCCCTGAATCCAACCCTACTAACGATCATGGCCATCCTGTCCGTTGCCCTAGGAGGATGAATGGGCCTAAACCAAACACAAACCCGAAAAATCCTGGCCTTCTCCTCCATCGCCCACCTAGGCTGAATAGCCATCATCATCATTTACAACCCTAAACTCACTCTCCTAAACTTCTACCTCTACACCATAATAACCGCTGCAGTATTCCTCACCATAAACTCCACCAACGTCCTAAAACTATCCACACTAATAACAACGTGAACAAAATCCCCCCCACTAAACATAATACTACTACTAACCCTCCTATCCCTAGCAGGCCTACCCCCACTAACAGGATTCCTACCAAAATGAATAATCGTCCAAGAACTAACCAAACAAAGCATAGCCCCCACAGCAGCAATCCTATCTATCCTATCCCTTCTAGGCCTGTTCTTCTACCTCCGCCTAGCATATTGCGCGACAATCACACTCCCCCCTCACACCACCAACCACATAAAACAGTGACGGACCAACAAACCCATTAACACTTCAATCGCCATCCTAATAGTAGCATCCACCATAATACTCCCCATCTCCCCCATGATTATCACCACCATCTAA
>KCC106_ND2 [Organism=Promerops cafer]
ATGAACCCCCAGGCTAAACTAATTTTTATCATCAGCCTAATTCTAGGGACAACCATTGCAATCACAAGTAACCACTGGGTCACAGCCTGAGCCGGCCTCGAAATCAACACACTAGCCATTTTACCCTTAATCTCAAAATCGCACCACCCGCGAGCCGTCGAAGCTGCAACCAAGTACTTCCTGGTCCAAGCAGCCGCCTCCGCCCTAGTCCTATTTTCCAGCGTAACCAACGCCCTATGAACGGGACAGTGGGATATCACCCAACTCACCCAACCCATTTCCTGCCTAATTCTAACCTCAGCTATTGCAATAAAACTCGGCTTAGCCCCATTCCACTTCTGATTTCCAGAAGTACTTCAAGGATCCCCTCTCATTACGGGCCTACTCCTATCAACAATCATAAAACTACCCCCCATCGCTCTGCTATACATAACCTCCTTCTCCCTGAATCCAACCCTACTAACGATCATGGCCATCCTGTCCGTTGCCCTAGGAGGATGAATGGGCCTAAACCAAACACAAACCCGAAAAATCCTGGCCTTCTCCTCCATCGCCCACCTAGGCTGAATAGCCATCATCATCATTTACAACCCTAAACTCACTCTCCTAAACTTCTACCTCTATACCATAATAACCGCTGCAGTATTCCTCACCATAAACTCCACCAACGTCCTAAAACTATCCACACTAATAACAACGTGAACAAAATCCCCCCCACTAAACATAATACTACTACTAACCCTCCTATCCCTAGCAGGCCTACCCCCACTAACAGGATTCCTACCAAAATGAATAATCGTCCAAGAACTAACCAAACAAAGCATAGCCCCCACAGCAGCAATCCTATCTATCCTATCCCTTCTAGGCCTGTTCTTCTACCTCCGCCTTGCATATTGCGCGACAATCACACTCCCCCCTCACACCACCAACCACATAAAACAGTGACGGACCAACAAACCCATTAACACTTCAATCGCCATCCTAATAGTAGCATCCACCATAATACTCCCCATCTCCCCCATGATTATCACCACCATCTAA
>KCC131_ND2 [Organism=Promerops cafer]
ATGAACCCCCAGGCTAAACTAATTTTTATCATCAGCCTAATTCTAGGGACAACCATTGCAATCACAAGTAACCACTGGGTCACAGCCTGAGCCGGCCTCGAAATCAACACACTAGCCATTTTACCCTTAATCTCAAAATCGCACCACCCGCGAGCCGTCGAAGCTGCAACCAAGTACTTCCTGGTCCAAGCAGCCGCCTCCGCCCTAGTCCTATTTTCCAGCGTAACCAACGCCCTATGAACGGGACAGTGGGATATCACCCAACTCACCCAACCCATTTCCTGCCTAATTCTAACCTCAGCTATTGCAATAAAACTCGGCTTAGCCCCATTCCACTTCTGATTTCCAGAAGTACTTCAAGGATCCCCTCTCATTACGGGCCTACTCCTATCAACAATCATAAAACTACCCCCCATCGCTCTGCTATACATAACCTCCTTCTCCCTGAATCCAACCCTACTAACGATCATGGCCATCCTGTCCGTTGCCCTAGGAGGATGAATGGGCCTAAACCAAACACAAACCCGAAAAATCCTGGCCTTCTCCTCCATCGCCCACCTAGGCTGAATAGCCATCATCATCATTTACAACCCTAAACTCACTCTCCTAAACTTCTACCTCTATACCATAATAACCGCTGCAGTATTCCTCACCATAAACTCCACCAACGTCCTAAAACTATCCACACTAATAACAACGTGAACAAAATCCCCCCCACTAAACATAATACTACTACTAACCCTCCTATCCCTAGCAGGCCTACCCCCACTAACAGGGTTCCTACCAAAATGAATAATCGTCCAAGAACTAACCAAACAAAGCATAGCCCCCACAGCAGCAATCCTATCTATCCTATCCCTTCTAGGCCTGTTCTTCTACCTCCGCCTTGCATATTGCGCGACAATCACACTCCCCCCTCACACCACCAACCACATAAAACAGTGACGGACCAACAAACCCATTAACACTTCAATCGCCATCCTAATAGTAGCATCCACCATAATACTCCCCATCTCCCCCATGATTATCACCACCATCTAA
>KCC140_ND2 [Organism=Promerops cafer]
ATGAACCCCCAGGCTAAACTAATTTTTATCATCAGCCTAATTCTAGGGACAACCATTGCAATCACAAGTAACCACTGGGTCACAGCCTGAGCCGGCCTCGAAATCAACACACTAGCCATTTTACCCTTAATCTCAAAATCGCACCACCCGCGAGCCGTCGAAGCTGCAACCAAGTACTTCCTGGTCCAAGCAGCCGCCTCCGCCCTAGTCCTATTTTCCAGCGTAACCAACGCCCTATGAACGGGACAGTGGGATATCACCCAACTCACCCAACCCATTTCCTGCCTAATTCTAACCTCAGCTATTGCAATAAAACTCGGCTTAGCCCCATTCCACTTCTGATTTCCAGAAGTACTTCAAGGATCCCCTCTCATTACGGGCCTACTCCTATCAACAATCATAAAACTACCCCCCATCGCTCTGCTATACATAACCTCCTTCTCCCTGAATCCAACCCTACTAACGATTATGGCCATCCTGTCCGTTGCCCTAGGAGGATGAATGGGCCTAAACCAAACACAAACCCGAAAAATCCTGGCCTTCTCCTCCATCGCCCACCTAGGCTGAATAGCCATCATCATCATTTACAACCCTAAACTCACTCTCCTAAACTTCTACCTCTATACCATAATAACCGCTGCAGTATTCCTCACCATAAACTCCACCAACGTCCTAAAACTATCCACACTAATAACAACGTGAACAAAATCCCCCCCACTAAACATAATACTACTACTAACCCTCCTATCCCTAGCAGGCCTACCCCCACTAACAGGATTCCTACCAAAATGAATAATCGTCCAAGAGCTAACCAAACAAAGCATAGCCCCCACAGCAGCAATCCTATCTATCCTATCCCTTCTAGGCCTGTTCTTCTACCTCCGCCTTGCATATTGCGCGACAATCACACTCCCCCCTCACACCACCAACCACATAAAACAGTGACGGACCAACAAACCCATTAACACTTCAATCGCCATCCTAATAGTAGCATCCACCATAATACTCCCCATCTCCCCCATGATTATCACCACCATCTAA
>KCC144_ND2 [Organism=Promerops cafer]
ATGAACCCCCAGGCTAAACTAATTTTTATCATCAGCCTAATTCTAGGGACAACCATTGCAATCACAAGTAACCACTGGGTCACAGCCTGAGCCGGCCTCGAAATCAACACACTAGCCATTTTACCCTTAATCTCAAAATCGCACCACCCGCGAGCCGTCGAAGCTGCAACCAAGTACTTCCTGGTCCAAGCAGCCGCCTCCGCCCTAGTCCTATTTTCCAGCGTAACCAACGCCCTATGAACAGGACAGTGGGATATCACCCAACTCACCCAACCCATTTCCTGCCTAATTCTAACCTCAGCTATTGCAATAAAACTCGGCTTAGCCCCATTCCACTTCTGATTTCCAGAAGTACTTCAAGGATCCCCTCTCATTACGGGCCTACTCCTATCAACAATCATAAAACTACCCCCCATCGCTCTGCTATACATAACCTCCTTCTCCCTGAATCCAACCCTACTAACAATCATGGCCATCCTGTCCGTTGCCCTAGGAGGATGAATGGGCCTAAACCAAACACAAACCCGAAAAATCCTGGCCTTCTCCTCCATCGCCCACCTAGGCTGAATAGCCATCATCATCATTTACAACCCTAAACTCACTCTCCTAAACTTCTACCTCTATACCATAATAACCGCTGCAGTATTCCTCACCATAAACTCCACCAACGTCCTAAAACTATCCACGCTAATAACAACGTGAACAAAATCCCCCCCACTAAACATAATACTACTACTAACCCTCCTATCCCTAGCAGGCCTACCCCCACTAACAGGATTCCTACCAAAATGAATAATCGTCCAAGAGCTAACCAAACAAAGCATAGCCCCCACAGCAGCAATCCTATCTATCCTATCCCTTCTAGGCCTGTTCTTCTACCTCCGCCTTGCATATTGCGCGACAATCACACTCCCCCCTCACACCACCAACCACATAAAACAGTGACGGACCAACAAACCCATTAACACTTCAATCGCCATCCTAATAGTAGCATCCACCATAATACTCCCCATCTCCCCCATGATTATCACCACCATCTAA
