# Supplementary material for: Population diversity and relatedness in Sugarbirds (Promeropidae: Promerops spp.)
Source: PeerJ. 2018 Jun 13;6:e5000. doi: 10.7717/peerj.5000 (PMC6004301; doi:10.7717/peerj.5000)
Supplement: Supplemental Information 3 [file peerj-06-5000-s003.txt]

	Pro24_		Pro25_		Pro86_		Pro19_		Pro66_		Pro90_
KC75	187	212	214	214	312	0	174	182	326	339	224	237
KC2	205	205	201	226	327	0	174	178	319	0	220	232
KC8	181	212	210	214	322	0	186	190	326	326	220	232
KC5	212	218	218	231	327	0	178	178	331	343	232	232
KC11	205	212	214	214	312	0	186	186	339	0	228	241
KC13	205	212	210	214	306	0	178	198	335	339	237	241
KC21	205	250	214	226	332	0	182	182	339	0	224	237
KC26	231	237	218	218	327	0	182	182	339	351	224	237
KC31	199	199	210	214	322	0	178	182	339	343	224	232
KC44	205	256	210	226	317	0	186	186	331	355	220	232
KC53	181	205	210	218	312	0	170	198	326	0	220	232
KC55	181	212	226	231	322	0	182	186	339	339	228	228
KC63	205	250	210	214	302	0	170	178	343	343	224	232
KC66	218	218	214	226	322	0	182	186	339	0	228	228
KC69	205	205	210	218	332	0	170	190	326	0	228	237
KC72	205	205	222	222	317	0	166	182	326	0	232	241
KC73	193	244	214	218	317	0	174	174	335	339	220	228
KC82	199	205	214	231	332	0	178	178	335	351	212	237
KC15	225	250	214	214	337	0	174	190	339	0	212	220
KC57	212	231	210	214	327	0	170	182	323	331	224	232
KC49	205	205	222	226	306	0	174	182	339	0	208	232
KC78	199	205	210	222	317	0	178	182	331	339	224	241
KC80	250	262	210	222	317	0	178	190	331	0	224	228
KC91	205	250	201	222	306	0	174	182	319	319	220	232
KC92	205	250	222	226	306	0	174	182	319	355	220	232
KC85	181	250	210	218	322	332	174	178	343	351	220	220
KC18	199	205	210	210	312	332	198	198	335	0	228	237
KC24	181	205	214	214	322	327	170	194	323	323	220	232
KC41	199	205	210	214	322	327	170	186	326	339	208	237
KC61	205	212	214	222	312	317	174	174	332	343	204	210
KC84	187	199	206	214	317	317	170	182	326	326	212	228
KC35	181	181	218	218	312	322	178	190	343	343	226	237
KC88	181	205	210	235	317	322	178	186	331	0	232	237
KC40	181	205	218	226	312	327	170	182	339	0	224	232
KC20	205	205	206	218	312	332	170	190	326	0	220	241
KC87	199	212	210	210	306	332	178	198	335	0	228	237
KC4	205	250	206	222	306	352	174	182	339	355	208	232
KC9	181	199	214	222	306	317	174	182	331	0	224	228
KC27	212	218	214	231	317	322	186	190	347	347	228	232
KC30	181	250	210	214	322	327	178	190	343	343	220	228
KC33	205	212	218	226	312	317	178	178	326	339	228	228
KC37	199	212	214	214	332	332	170	174	326	339	210	224
KC45	187	212	210	214	322	327	174	198	339	347	208	241
KC47	212	231	210	218	317	322	182	198	351	0	228	232
KC51	187	212	214	218	322	327	174	190	332	343	212	237
KC59	181	212	210	214	312	312	174	174	331	339	210	228
KC67	199	205	210	214	327	332	174	178	351	355	208	228
KC77	199	262	206	214	312	312	178	182	326	0	208	224
PGS1	205	205	210	214	312	332	182	203	326	331	220	222
