# Supplementary material for: Population diversity and relatedness in Sugarbirds (Promeropidae: Promerops spp.)
Source: PeerJ. 2018 Jun 13;6:e5000. doi: 10.7717/peerj.5000 (PMC6004301; doi:10.7717/peerj.5000)
Supplement: Supplemental Information 4 [file peerj-06-5000-s004.txt]

	Pro24_		Pro25_		Pro86_		Pro19_		Pro66_		Pro90_
KCC102	231	280	193	197	301	306	174	178	306	319	216	216
KCC106	205	274	193	197	312	352	166	174	315	326	199	203
KCC108	237	256	201	206	306	306	170	174	275	302	224	245
KCC10	224	250	201	223	306	0	174	174	315	319	216	236
KCC109	237	274	189	193	317	0	162	166	318	332	212	216
KCC112	218	324	197	201	312	317	162	170	306	327	208	232
KCC113	231	231	197	201	297	0	170	174	306	315	191	216
KCC115	231	231	201	270	297	306	166	170	315	0	216	220
KCC11	231	250	193	201	273	0	166	170	275	330	212	216
KCC121	224	224	193	223	306	337	162	174	315	319	236	241
KCC124	224	274	189	197	301	312	154	174	311	330	199	220
KCC125	218	218	197	278	312	322	166	170	302	302	208	212
KCC128	250	274	189	201	312	332	166	174	306	323	208	212
KCC129	218	274	189	197	278	317	170	178	334	336	203	232
KCC131	224	274	197	197	312	0	174	178	311	315	208	208
KCC133	199	218	197	255	342	0	178	178	275	306	196	212
KCC136	256	286	193	197	322	0	162	162	306	330	216	232
KCC138	250	324	193	193	0	0	166	170	275	302	208	232
KCC13	218	231	201	201	297	332	170	170	315	326	191	220
KCC140	250	274	197	201	287	0	166	166	298	311	212	224
KCC142	218	280	197	263	301	332	170	174	275	302	208	216
KCC144	212	250	201	278	306	322	170	174	315	315	232	236
KCC146	274	286	193	197	327	0	170	170	275	0	208	220
KCC148	231	237	189	201	297	317	166	170	306	319	212	216
KCC150	224	224	201	251	301	0	170	174	311	315	203	216
KCC151	224	243	193	193	297	0	174	178	275	327	208	241
KCC154	237	250	197	201	312	352	162	170	289	318	212	216
KCC155	212	224	223	266	337	0	174	174	319	319	216	241
KCC16	218	250	201	251	317	0	170	174	315	330	216	216
KCC17	218	224	197	197	301	352	170	174	319	330	203	212
KCC1	231	280	193	201	317	0	166	170	298	311	208	241
KCC19	231	231	197	270	306	0	166	174	306	315	216	224
KCC33	224	280	197	197	312	312	178	178	311	334	208	216
KCC37	187	268	189	201	306	0	174	182	311	323	208	220
KCC3	290	315	189	193	297	312	174	178	302	332	199	212
KCC39	218	274	197	201	317	273	170	170	275	275	208	216
KCC40	231	231	197	201	332	0	166	170	315	315	216	220
KCC41	231	268	197	270	306	0	170	174	315	318	224	224
KCC44	218	274	189	197	301	0	154	170	330	340	199	203
KCC48	205	218	185	197	312	312	174	178	275	326	191	203
KCC49	218	274	193	251	317	322	170	178	315	319	216	216
KCC51	193	237	193	197	301	317	166	166	290	311	212	212
KCC53	268	274	197	259	306	317	170	174	319	319	203	224
KCC58	218	231	193	259	312	273	162	166	275	293	199	212
KCC5	218	286	201	206	297	301	162	174	306	306	203	216
KCC61	250	274	193	201	317	317	170	178	319	330	212	216
KCC64	231	274	189	201	306	312	170	174	315	315	212	216
KCC68	231	250	201	259	312	317	162	170	293	315	199	216
KCC69	205	256	193	197	352	352	166	170	326	330	199	216
KCC71	231	250	201	201	317	332	170	170	315	326	191	216
KCC74	274	286	189	197	312	322	154	186	327	332	196	203
KCC75	237	237	189	197	292	337	170	170	311	326	203	212
KCC78	205	205	206	206	283	317	170	174	311	322	180	241
KCC83	187	286	206	270	306	0	166	166	275	302	208	208
KCC85	218	268	197	236	301	0	174	178	289	322	216	224
KCC87	224	256	193	201	317	317	174	178	275	289	208	241
KCC88	250	274	193	197	292	297	174	174	275	311	208	220
KCC91	256	315	197	201	337	0	166	178	326	326	208	228
KCC92	218	280	193	206	292	292	170	170	336	336	228	245
KCC93	268	286	197	197	306	0	170	174	298	302	220	224
KCC94	199	274	193	206	292	0	162	174	275	326	216	216
KCC96	205	280	201	274	312	0	170	174	327	332	203	208
KCC99	199	224	206	206	306	322	154	162	275	315	212	220
