# Supplementary material for: Population diversity and relatedness in Sugarbirds (Promeropidae: Promerops spp.)
Source: PeerJ. 2018 Jun 13;6:e5000. doi: 10.7717/peerj.5000 (PMC6004301; doi:10.7717/peerj.5000)
Supplement: Supplemental Information 5 [file peerj-06-5000-s005.txt]

#For all functions below, you can use "?function" to see more options for each function.
#e.g. ?png, or ?hist, etc.

#Remember to set your working directory to where your files are located.
#Save your pairwise relatedness values as a .csv file (see my file as an example).

AENP_FDS_Wang <- read.csv("AENP_FDS_Wang_InputforR.csv", #Load csv file into R.
                          header = T) #Yes, it has headers.
png("AENP_FDS_Wang_histogram.png", #call the png driver make a .png file to which the plot will be saved. Give a name to the file.
    width = 10, #width in inches (see units) of the .png file
    height = 6.5, #height in inches
    units = "in", #units of width and height
    pointsize = 10, #font size to be used for axes labels and titles
    res = 600, #resolution of .png. 600 dots-per-inch (dpi).
    type = "cairo", #creat .png using cairographics instead of standard Windows GDI.
    antialias = "default") #a method to smooth out lines, so they are less "jaggy".
hist(AENP_FDS_Wang$FullDataSet, #Plot the "FullDataSet" column of the data set.
     main = "Distribution of AENP Relatedness - Full Data Set", #Title of the plot.
     axes = F, #Don't plot the axes (we will add them later with the "axis" function).
     xlim = c(-1, 1), 
     xlab = "Relatedness (Wang)", #Title of the x-axis.
     breaks = 300, #The number of "bins" to put the data into - you can play around with this to get a nice graph.
     probability = T) #Plots probability densities instead of actual counts - required if you want to add a density line to the plot later.
axis(1, #add x-axis
     at = c(-1, -0.75, -0.5, -0.25, 0, 0.25, 0.5, 0.75, 1), #make tick marks at these points
     labels = c("-1.0", "-0.75", "-0.5", "-0.25", "0.0", "0.25", "0.5", "0.75", "1.0"), #Label the tick marks with these labels (you can leave this out and it will add two zeros after the decimal, but then it looks crowded on the x-axis).
     xpd = T) #allow the x-axis tick marks to extend beyond the plotting area.
axis(2) #add y-axis. You can adjust the tick marks manually as for the x-axis, but I just left it as is.
lines(density(AENP_FDS_Wang$FullDataSet), #add the density line for the data set.
      col = "red", #make it red
      lwd = 2) #line width of 2.
dev.off() #switch the .png driver off, otherwise you won't be able to open the .png file, because it is still 'open' in R.
